# Supplementary material for: Heterologous Expression of a Potential ‘Paulownia fortunei’ MYB Factor Gene, PfMYB90, Improves Salt and Cold Tolerance in Arabidopsis
Source: Plants (Basel). 2024 Dec 25;14(1):24. doi: 10.3390/plants14010024 (PMC11723189; doi:10.3390/plants14010024)
Supplement: Supplementary file 1 [file plants-14-00024-s001.zip]

Archive with 1 entries (1 files):
- plants-3277596-supplementary.pdf
